# Supplementary material for: Total cost of coverage for members in California's marketplace
Source: Health Aff Sch. 2025 Jul 9;3(8):qxaf135. doi: 10.1093/haschl/qxaf135 (PMC12322486; doi:10.1093/haschl/qxaf135)
Supplement: qxaf135_Supplementary_Data [file qxaf135_supplementary_data.zip]

Archive with 6 entries (6 files):
- ICMJE Form - EW 20250611.docx
- ICMJE Form - Katie Ravel.docx
- ICMJE Form - Menashe 20250611.docx
- Kohn ICJME Form.docx
- Health Affairs Scholar Supplementary Tables (1).docx
- Supplementary Figure 1.png
